# Supplementary material for: Plasmodium parasites of birds have the most AT-rich genes of eukaryotes
Source: Microb Genom. 2018 Jan 23;4(2):e000150. doi: 10.1099/mgen.0.000150 (PMC5857377; doi:10.1099/mgen.0.000150)
Supplement: Supplementary File 2 [file mgen-4-150-s002.xlsx]

## Sheet: Table S3
Codon	Amino acid	Code	Abbrev.	Pgal prop.	Prel prop.	Pfal prop.	Pviv prop.	Pgal count	Prel count	Pfal count	Pviv count
GCA	Alanine	A	Ala	0.498866	0.490994	0.423848	0.258184	32118	33173	35880	53336
GCC	Alanine	A	Ala	0.0584169	0.061661	0.106529	0.303092	3761	4166	9018	62613
GCG	Alanine	A	Ala	0.0356621	0.0368545	0.0547175	0.276303	2296	2490	4632	57079
GCT	Alanine	A	Ala	0.407055	0.410491	0.414906	0.162421	26207	27734	35123	33553
AGA	Arginine	R	Arg	0.750767	0.745878	0.603438	0.249256	69482	69395	68343	48429
AGG	Arginine	R	Arg	0.120305	0.128098	0.165448	0.351642	11134	11918	18738	68322
CGA	Arginine	R	Arg	0.0451441	0.0445194	0.0913153	0.0958084	4178	4142	10342	18615
CGC	Arginine	R	Arg	0.0110969	0.0124035	0.0161139	0.128923	1027	1154	1825	25049
CGG	Arginine	R	Arg	0.00515408	0.00490122	0.0105425	0.115202	477	456	1194	22383
CGT	Arginine	R	Arg	0.0675325	0.0641996	0.113142	0.0591681	6250	5973	12814	11496
AAC	Asparagine	N	Asn	0.130782	0.13432	0.140038	0.527367	68719	67599	85863	149198
AAT	Asparagine	N	Asn	0.869218	0.86568	0.859962	0.472633	456729	435668	527278	133713
GAC	Aspartic acid	D	Asp	0.113088	0.11897	0.135418	0.531716	23351	23785	37400	113793
GAT	Aspartic acid	D	Asp	0.886912	0.88103	0.864582	0.468284	183135	176140	238781	100218
TGC	Cysteine	C	Cys	0.215626	0.268952	0.132431	0.649694	13498	16458	10025	46969
TGT	Cysteine	C	Cys	0.784374	0.731048	0.867569	0.350306	49101	44735	65675	25325
GAA	Glutamate	E	Glu	0.884073	0.87739	0.855187	0.526062	267714	255181	261854	158533
GAG	Glutamate	E	Glu	0.115927	0.12261	0.144813	0.473938	35105	35660	44341	142825
CAA	Glutamine	Q	Gln	0.856822	0.845327	0.866104	0.455507	69346	68250	102202	58488
CAG	Glutamine	Q	Gln	0.143178	0.154673	0.133896	0.544493	11588	12488	15800	69914
GGA	Glycine	G	Gly	0.532826	0.520706	0.439714	0.256217	45019	43984	53252	66556
GGC	Glycine	G	Gly	0.0388325	0.0566	0.0473304	0.250281	3281	4781	5732	65014
GGG	Glycine	G	Gly	0.0812868	0.0933586	0.0979968	0.336563	6868	7886	11868	87427
GGT	Glycine	G	Gly	0.347055	0.329336	0.414959	0.156939	29323	27819	50254	40767
CAC	Histidine	H	His	0.137123	0.144747	0.144844	0.620772	8811	9136	14932	66268
CAT	Histidine	H	His	0.862877	0.855253	0.855156	0.379228	55445	53981	88158	40483
ATA	Isoleucine	I	Ile	0.501845	0.50203	0.542737	0.307215	188085	184516	215542	66861
ATC	Isoleucine	I	Ile	0.0445266	0.0480465	0.0675884	0.311341	16688	17659	26842	67759
ATT	Isoleucine	I	Ile	0.453628	0.449924	0.389675	0.381444	170014	165365	154755	83016
CTA	Leucine	L	Leu	0.0810064	0.0862686	0.0794074	0.117073	25686	27007	25947	37657
CTC	Leucine	L	Leu	0.012085	0.0127325	0.023623	0.184987	3832	3986	7719	59502
CTG	Leucine	L	Leu	0.0139994	0.0165369	0.0200821	0.244995	4439	5177	6562	78804
CTT	Leucine	L	Leu	0.095873	0.0939669	0.115514	0.0958045	30400	29417	37745	30816
TTA	Leucine	L	Leu	0.678882	0.667658	0.621414	0.153363	215264	209015	203052	49330
TTG	Leucine	L	Leu	0.118154	0.122837	0.13996	0.203777	37465	38455	45733	65546
AAA	Lysine	K	Lys	0.868733	0.840196	0.815374	0.522728	423874	409950	409842	184067
AAG	Lysine	K	Lys	0.131267	0.143079	0.184626	0.477272	64048	68449	92801	168061
ATG	Methionine	M	Met	1	1	1	1	64128	61635	93938	78908
TTC	Phenylalanine	F	Phe	0.113466	0.123662	0.163068	0.46006	21900	23668	30639	76611
TTT	Phenylalanine	F	Phe	0.886534	0.876338	0.836932	0.53994	171109	167724	157252	89913
CCA	Proline	P	Pro	0.483385	0.44778	0.452553	0.251074	30679	27084	38467	35940
CCC	Proline	P	Pro	0.0633558	0.0776722	0.104129	0.41138	4021	4698	8851	58887
CCG	Proline	P	Pro	0.0330093	0.0357279	0.0477294	0.182591	2095	2161	4057	26137
CCT	Proline	P	Pro	0.42025	0.43882	0.395588	0.154955	26672	26542	33625	22181
AGC	Serine	S	Ser	0.0625923	0.0761211	0.061456	0.315804	16282	19816	16806	100249
AGT	Serine	S	Ser	0.313146	0.313569	0.320177	0.186186	81458	81629	87557	59103
TCA	Serine	S	Ser	0.281381	0.275747	0.260422	0.0899947	73195	71783	71216	28568
TCC	Serine	S	Ser	0.0502829	0.0508486	0.0805664	0.195577	13080	13237	22032	62084
TCG	Serine	S	Ser	0.0249031	0.026909	0.0472603	0.116746	6478	7005	12924	37060
TCT	Serine	S	Ser	0.267695	0.256805	0.230118	0.0956934	69635	66852	62929	30377
TAA	Stop codon	-	Term	0.774059	0.753827	0.675688	0.249457	4255	4186	4294	1378
TAG	Stop codon	-	Term	0.101146	0.110751	0.105429	0.324222	556	615	670	1791
TGA	Stop codon	-	Term	0.124795	0.135422	0.218883	0.426322	686	752	1391	2355
ACA	Threonine	T	Thr	0.512379	0.495697	0.531169	0.215115	71132	65552	92980	36346
ACC	Threonine	T	Thr	0.0647352	0.0647903	0.117442	0.33529	8987	8568	20558	56651
ACG	Threonine	T	Thr	0.0538008	0.0561471	0.0923632	0.296932	7469	7425	16168	50170
ACT	Threonine	T	Thr	0.369085	0.383365	0.259026	0.152662	51239	50697	45342	25794
TGG	Tryptophan	W	Trp	1	1	1	1	17995	16656	21414	24353
TAC	Tyrosine	Y	Tyr	0.135519	0.146041	0.109522	0.622105	27909	29734	26699	97571
TAT	Tyrosine	Y	Tyr	0.864481	0.853959	0.890478	0.377895	178033	173866	217079	59269
GTA	Valine	V	Val	0.418043	0.424572	0.409798	0.182323	52260	52554	66834	37365
GTC	Valine	V	Val	0.0373327	0.0445222	0.0645043	0.197157	4667	5511	10520	40405
GTG	Valine	V	Val	0.0832487	0.084084	0.126133	0.41372	10407	10408	20571	84787
GTT	Valine	V	Val	0.461375	0.446821	0.399565	0.206799	57677	55308	65165	42381
